# Supplementary material for: Dynamic antimicrobial resistant patterns of Escherichia coli from healthy poultry and swine over 10 years in Chongming Island, Shanghai
Source: Infect Dis Poverty. 2022 Sep 16;11:98. doi: 10.1186/s40249-022-01025-4 (PMC9482194; doi:10.1186/s40249-022-01025-4)
Supplement: Supplementary file 2 — Additional file 2: Table S1. The quantity of E. coli isolates from the involved farm in Chongming Island from 2009 to 2021. Table S2. Resistant rates for various antimicrobial classes and the resistance prevalence of antimicrobials in E. coli isolates, categorized by host of different production functions. Table S3. Profile composition and number of E. coli isolates from human and animal in Chongming Island, Shanghai. [file 40249_2022_1025_MOESM2_ESM.xlsx]

## Sheet: TableS1
Table S1 The quantity of E. coli isolates from the involved farm in Chongming Island from 2009-2021
Year	Farm	Species	Specie type	No. of isolates
2009	P1	Poultry	Breeding	47
	P2	Poultry	Layer	56
	S1	Swine	Growing	25
			Weaned	35
	S2	Swine	Growing	28
			Weaned	30
Subtotal				221
2012	S3	Swine	Growing	23
			Weaned	23
Subtotal				46
2013	P3	Poultry	Layer	38
	S4	Swine	Growing	39
Subtotal				77
2014	P4	Poultry	Breeding	34
	S5	Swine	Growing	41
Subtotal				75
2015	P4	Poultry	Breeding	20
	S5	Swine	Growing	20
			Weaned	20
Subtotal				60
2016	P4	Poultry	Breeding	18
2016	S5	Swine	Growing	14
2016			Weaned	15
Subtotal				47
2017	P4	Poultry	Breeding	40
	S5	Swine	Growing	19
			Weaned	20
Subtotal				79
2018	P4	Poultry	Breeding	34
	S5	Swine	Growing	39
Subtotal				73
2019	P4	Poultry	Breeding	10
	S8	Swine	Growing	5
			Weaned	5
	S6	Swine	Growing	20
			Weaned	20
Subtotal				60
2020	P4	Poultry	Breeding	20
	S8	Swine	Growing	20
	S6	Swine	Growing	18
	S7	Swine	Growing	18
Subtotal				76
2021	P4	Poultry	Breeding	20
	S6	Swine	Growing	20
	S7	Swine	Growing	47
	S9	Swine	Growing	44
Subtotal				131
Total				945

## Sheet: TableS2
Table S2 Resistant rates for various antimicrobial classes and the resistance prevalence of antimicrobials in E. coli isolates, categorized by host of different production functions
Antibiotic classes	Poultry				Swine				Antibiotic agents	Poultry				Swine
	Breeding (%) （n=243）	Layer (%) （n=94）	P value		Growing (%) (n=265)	Weaned (%) (n=60)	P value			Breeding (%) （n=243）	Layer (%) （n=56）	P value		Growing (%) (n=265)	Weaned (%) (n=60)	P value
Penicillins	66.3	98.9	<0.001		85.9	85.7	0.951		Ampicillin	66.3	98.9	<0.001		85.9	85.7	0.951
βlactamCA	34.6	85.1	<0.001		35.5	60.1	<0.001		Amoxicillin/clavulanic acid	34.6	85.1	<0.001		35.5	60.1	<0.001
Cephalosporins	26.7	13.8	0.012		16.4	38.7	<0.001		Ceftiofur	26.7	13.8	0.010		16.4	38.7	<0.001
									Ceftazidime	6.3	-	-		1.9	1.7	0.906
Carbapenems	0.0	0.0	-		0.4	0.0	0.633		Meropenem	0.0	0.0	-		0.4	0.0	0.633
Aminoglycosides	51.5	33.3	0.002		67.3	78.6	0.006		Spectinomycin	50.5	26.3	0.006		66.4	63.1	0.530
									Gentamicin	17.1	24.5	0.123		28.2	60.7	<0.001
Tetracyclines	85.2	89.4	0.317		89.5	97.6	0.001		Doxycycline	63.4	94.7	<0.001		89.1	79.5	0.046
									Tetracycline	85.2	88.3	0.459		89.6	97.3	0.001
Phenicols	74.5	81.9	0.149		90.9	97.0	0.010		Florfenicol	74.5	81.9	0.149		90.9	97.0	0.010
Sulfonamides	84.8	86.2	0.746		83.6	96.4	<0.001		Sulfaisoxazole	82.3	84.0	0.705		81.4	95.8	<0.001
									Sulfamethoxazole	72.0	70.2	0.742		70.5	87.5	<0.001
Fluoroquinolones	41.2	81.9	<0.001		36.4	61.3	<0.001		Enrofloxacin	37.4	79.8	<0.001		35.0	59.5	<0.001
									Ofloxacin	33.3	79.8	<0.001		31.4	58.9	<0.001
Polymyxins	5.8	12.8	0.031		15.7	38.1	<0.001		Colistin	5.8	12.8	0.031		15.7	38.1	<0.001
NS: not significant. βlactamCA:β-lactam combination agents

## Sheet: TableS3
Table S2 Profile composition and number of E. coli isolates from human and animal in Chongming Island, Shanghai.
Profile composition	Nnmbers of poultry isolates											Nnmbers of swine isolates
Antibiogram	2009	2013	2014	2015	2016	2017	2018	2019	2020	2021		2009	2012	2013	2014	2015	2016	2017	2018	2019	2020	2021
Pansusceptible							4		1
Pen																		1		1	15	12
Tet								1	1
Phe			1			1
Sul				1	1		1
Pen-Lac	2
Pen-Tet																						1
Pen-Phe																					1	1
Pen-Sul																					2
Pen-Flu																						2
Cep-Tet																					1
Tet-Phe						3	1	1											1			3
Tet-Sul			1	1	2		9		3													1
Phe-Sul																						3
Phe-Flu																						1
Phe-Pol									1
Pen-Lac-Tet	2
Pen-Lac-Phe	2																				1	1
Pen-Lac-Sul	1	1
Pen-Lac-Flu	2
Pen-Cep-Phe																						1
Pen-Ami-Tet																				1
Pen-Tet-Phe			1							2								2				5
Pen-Tet-Sul			1	1			2			1								1
Pen-Phe-Sul		1																			1
Ami-Tet-Phe																	1				1
Ami-Tet-Sul			2	6			1	1					2		1							5
Ami-Phe-Sul				1																	1	2
Tet-Phe-Sul			1		5	6	1									1				10		2
Tet-Phe-Flu																						2
Phe-Sul-Flu						1
Pen-Lac-Ami-Tet			1
Pen-Lac-Tet-Phe	7
Pen-Lac-Tet-Sul	6		1
Pen-Lac-Tet-Flu		1																																βlac
Pen-Lac-Phe-Sul			1														1
Pen-Lac-Phe-Flu	1
Pen-Lac-Sul-Flu	2
Pen-Cep-Tet-Sul							1														1	1
Pen-Cep-Tet-Flu																						1
Pen-Cep-Phe-Flu																					1
Pen-Ami-Tet-Phe																		8		3	3
Pen-Ami-Tet-Sul			1				1														3	1
Pen-Tet-Phe-Sul		1				2	3		2	1								2	2	5	7	8
Pen-Tet-Phe-Flu		1					1															1
Pen-Tet-Sul-Flu							1
Pen-Tet-Sul-Pol																1
Lac-Tet-Sul-Flu	1
Car-Tet-Phe-Sul																				1
Ami-Tet-Phe-Sul			1			3		3		2			7	1	2	1		5	1			5
Ami-Tet-Phe-Flu																		1
Ami-Tet-Sul-Pol			2	1
Ami-Tet-Sul-Flu						1
Ami-Phe-Sul-Flu																						1
Tet-Phe-Sul-Flu					1	1		1										2
Pen-Lac-Ami-Tet-Phe	3
Pen-Lac-Ami-Phe-Sul	1
Pen-Lac-Tet-Phe-Sul	7	1	1		1							17			5		6					2
Pen-Lac-Tet-Phe-Flu		2
Pen-Lac-Tet-Sul-Pol		1
Pen-Lac-Tet-Sul-Flu	2	2
Pen-Lac-Phe-Sul-Flu	1
Pen-Cep-Ami-Tet-Phe																						1
Pen-Cep-Ami-Tet-Sul																		1
Pen-Cep-Ami-Phe-Sul	1											1
Pen-Cep-Tet-Phe-Sul																3			2			2
Pen-Cep-Tet-Sul-Flu		1							1
Pen-Ami-Tet-Phe-Sul		1				4	1			3					2	4		10	20	9	15	25
Pen-Ami-Tet-Phe-Flu																				2		1
Pen-Ami-Phe-Sul-Flu						1
Pen-Tet-Phe-Sul-Flu		2	1	1		1	3		1							1		1		2		2
Ami-Tet-Phe-Sul-Pol				1											1
Ami-Tet-Phe-Sul-Flu			2	1		1		1					1
Pen-Lac-Cep-Tet-Phe-Sul		1			1							1										1
Pen-Lac-Cep-Tet-Phe-Flu			1
Pen-Lac-Cep-Tet-Sul-Flu		1
Pen-Lac-Ami-Tet-Phe-Sul			1										2	2	4	1	10		2			6
Pen-Lac-Ami-Tet-Phe-Flu	5	1
Pen-Lac-Ami-Tet-Sul-Flu	1		1
Pen-Lac-Ami-Phe-Sul-Flu	1
Pen-Lac-Tet-Phe-Sul-Flu	26	8	1		2				1			7			3
Pen-Lac-Tet-Phe-Sul-Pol													1
Pen-Cep-Ami-Tet-Phe-Sul		4						2		1			1			1		2		4		5
Pen-Cep-Ami-Tet-Phe-Flu																				1
Pen-Cep-Ami-Phe-Sul-Flu	1						3
Pen-Cep-Tet-Phe-Sul-Flu		1				1				2									6	3
Pen-Ami-Tet-Phe-Sul-Flu		2	1	2		6			1	4		1		3	3	6		2	5	5	4	3
Pen-Ami-Tet-Phe-Sul-Pol													3			4
Pen-Tet-Phe-Sul-Flu-Pol														1
Lac-Ami-Tet-Phe-Sul-Flu																	1
Cep-Ami-Tet-Phe-Sul-Flu			1
Ami-Tet-Phe-Sul-Flu-Pol														1		2
Pen-Lac-Cep-Ami-Tet-Phe-Sul	1	3	2	1	1	1						2	2				1
Pen-Lac-Cep-Ami-Phe-Sul-Flu	3						1					2
Pen-Lac-Cep-Tet-Phe-Sul-Flu	1	1							1
Pen-Lac-Ami-Tet-Phe-Sul-Flu	4		1			1				3		16	2	8	12		5	1
Pen-Lac-Ami-Tet-Phe-Sul-Pol												1	6	3			1
Pen-Lac-Ami-Tet-Sul-Flu-Pol												1
Pen-Lac-Tet-Phe-Sul-Flu-Pol		1										5	1			1
Pen-Cep-Ami-Tet-Phe-Sul-Flu			1	1					7	1			1							1
Pen-Cep-Ami-Phe-Sul-Flu-Pol	2			1									2	2	2	6
Pen-Ami-Tet-Phe-Sul-Flu-Pol
Pen-Lac-Cep-Ami-Tet-Phe-Sul-Flu	2		6		4	6						21	1	1		1	2			2		2
Pen-Lac-Cep-Ami-Tet-Phe-Sul-Pol															1		1
Pen-Lac-Cep-Ami-Phe-Sul-Flu-Pol	4
Pen-Lac-Ami-Tet-Phe-Sul-Flu-Pol	10											8	4	15	4	2
Pen-Cep-Ami-Tet-Phe-Sul-Flu-Pol				1									2			3
Pen-Lac-Cep-Ami-Tet-Phe-Sul-Flu-Pol	1											34	9	2	1	2
Antibiogram: Pen Penicillins, Lac β-lactam combination agents, Cep Cephalosporins, Car Carbapenems, Ami Aminoglycosides, Tet Tetracyclines, Phe Phenicols, Sul Sulfonamides, Flu Fluoroquinolones, Pol polymyxins. There is no priority order in the ranking of antibiotic classes of all profiles.
